# Supplementary material for: Facing environmental predictability with different sources of epigenetic variation
Source: Ecol Evol. 2016 Jun 28;6(15):5234–45. doi: 10.1002/ece3.2283 (PMC4984500; doi:10.1002/ece3.2283)
Supplement: Supplementary file 3 — Table S3. Genetic and epigenetic raw data. [file ECE3-6-5234-s003.txt]

S3 Table Genetic and epigenetic raw data.
Genotypes of individuals are given for the intron of PEG1/MEST gene and the 8 microsatellite loci.
Epigenotypes are presented as presence/absence matrix of MSAP bands.
For each individuals, lineage and sampled site are identified according to Fig 1; CG = Common Garden.
			Intron PEG1/MEST		Microsatellite loci								MSAP analysis
	Site	Lineage	PEG1/MEST-eos	PEG1/MEST-neogaeus	Pho-1	Pho-2	Pho-60	Pho-61	Ca12-eos	CA12-neogaeus	Seat412-a	Seat412-b	CAG425	CAG419	CAG414	CAG380	CAG364	CAG242	CAG331	CAG325	CAG315	CAG310	CAG306	CAG300	CAG294	CAG288	CAG278	CAG271	CAG268	CAG266	CAG262	CAG255	CAG250	CAG248	CAG245	CAG244	CAG241	CAG234	CAG231	CAG230	CAG225	CAG224	CAG222	CAG220	CAG218	CAG216	CAG214	CAG212	CAG208
Ind-001	ED	ET1	227	170	254	110	160	170	217	237	208	226	1	0	0	1	1	0	1	1	1	0	0	1	1	1	1	1	1	1	1	0	1	1	0	1	1	1	1	1	1	0	1	0	0	1	1	1	1
Ind-002	ED	ET1	227	170	254	110	160	170	217	237	208	226	1	1	0	1	1	0	1	1	1	0	0	1	1	1	1	1	0	1	1	0	1	1	0	1	0	1	1	1	1	0	1	0	0	1	1	1	1
Ind-003	ED	ET1	227	170	254	110	160	170	217	237	208	226	1	1	0	1	1	1	1	1	1	0	0	1	1	1	1	1	1	1	1	0	1	1	0	1	1	1	1	1	1	0	1	0	0	1	1	1	1
Ind-004	ED	ET1	227	170	254	110	160	170	217	237	208	226	1	0	0	1	1	1	1	1	1	0	0	1	1	1	1	1	1	1	1	0	1	1	0	1	1	1	1	1	1	0	1	0	0	1	1	1	1
Ind-005	ED	ET1	227	170	254	110	160	170	217	237	208	226	1	1	0	1	1	0	1	1	1	0	0	1	1	1	1	1	0	1	1	0	1	1	0	1	0	1	1	1	1	0	1	0	0	1	1	1	1
Ind-006	ED	ET1	227	170	254	110	160	170	217	237	208	226	1	0	0	1	1	0	1	1	1	0	0	1	1	1	1	1	0	1	1	0	1	1	0	1	0	1	1	1	1	0	1	0	0	1	1	1	1
Ind-007	ED	ET1	227	170	254	110	160	170	217	237	208	226	1	0	0	1	1	1	1	1	1	0	0	1	1	1	1	1	1	1	1	0	1	1	0	1	1	1	1	1	1	0	1	0	0	1	1	1	1
Ind-008	ED	ET1	227	170	254	110	160	170	217	237	208	226	1	0	0	1	1	0	1	1	1	0	0	1	1	1	1	1	1	1	1	0	1	1	0	1	1	1	1	1	1	0	1	0	0	1	1	1	1
Ind-009	EC	ET1	227	170	254	110	160	170	217	233	208	226	1	0	0	1	1	1	1	1	1	0	0	1	1	1	1	1	1	0	1	0	1	1	0	1	1	1	1	1	1	0	1	0	0	1	1	1	1
Ind-010	EC	ET1	227	170	258	110	160	166	217	233	208	226	1	0	0	1	1	1	1	1	1	0	0	1	1	1	1	1	1	0	1	0	0	1	0	1	1	1	1	1	1	0	1	0	0	1	1	1	1
Ind-011	EC	ET1	227	170	254	110	160	170	217	237	208	226	1	0	0	1	1	0	1	1	1	0	0	1	1	1	1	1	1	1	1	0	1	1	0	1	0	1	1	1	1	0	1	0	0	1	1	1	1
Ind-012	EC	ET1	227	170	258	110	160	174	217	233	208	226	1	0	0	1	1	1	1	1	1	0	0	1	1	1	1	1	1	1	1	0	1	1	0	1	1	1	1	1	1	0	0	0	0	1	1	1	1
Ind-013	EC	ET1	227	170	254	110	160	170	217	233	208	226	1	1	0	1	1	1	1	1	1	0	0	1	1	1	1	1	1	1	1	0	0	1	0	1	1	1	1	1	1	0	1	0	0	1	1	1	1
Ind-014	EC	ET1	227	170	254	110	160	170	217	233	208	230	1	0	0	1	1	0	1	1	1	0	0	1	1	1	1	1	1	1	1	0	1	1	0	1	1	1	1	1	1	0	1	0	0	1	1	1	1
Ind-015	EC	ET1	227	170	254	110	160	170	217	237	208	226	1	0	0	1	1	1	1	1	1	0	0	1	1	1	1	1	1	1	1	0	1	1	0	1	1	1	1	1	1	0	1	0	0	1	1	1	1
Ind-016	EC	ET1	227	170	254	110	160	170	217	233	208	226	1	0	0	1	1	0	1	1	1	0	0	1	1	1	1	1	1	0	1	0	1	1	0	1	1	1	1	1	1	0	0	0	0	1	1	1	1
Ind-017	EC	ET1	227	170	254	110	160	174	217	237	208	226	1	0	0	1	1	0	1	1	1	0	0	1	1	1	1	1	1	0	1	0	0	1	0	1	1	1	1	1	1	0	1	0	0	1	1	1	1
Ind-018	EC	ET1	227	170	254	110	160	170	217	237	208	226	1	0	0	1	1	1	1	1	1	0	0	1	1	1	1	1	1	0	1	0	1	1	0	1	1	1	1	1	1	0	1	0	0	1	1	1	1
Ind-019	EA	ET2	222	170	326	208	164	174	221	245	222	242	1	0	1	1	1	1	0	1	1	1	0	0	1	1	1	1	1	1	1	0	1	1	1	1	1	1	1	1	1	0	1	1	0	1	0	1	1
Ind-020	EA	ET2	222	170	326	208	164	170	221	241	222	246	1	0	1	1	1	1	0	1	1	1	0	0	1	1	1	1	1	1	1	0	1	1	1	1	1	1	1	1	1	0	1	1	0	1	0	1	1
Ind-021	EA	ET2	222	170	326	208	164	170	221	245	222	242	1	0	1	1	1	1	1	1	1	1	0	0	1	1	1	1	1	1	1	0	1	1	1	1	1	1	1	1	1	0	1	1	0	1	0	1	1
Ind-022	EA	ET2	222	170	326	208	164	170	221	241	222	242	1	0	1	1	1	1	0	1	1	0	1	0	1	1	1	1	1	1	1	0	1	1	1	1	1	1	1	1	1	0	1	1	0	1	0	1	1
Ind-023	EA	ET2	222	170	326	208	164	178	221	245	222	242	1	0	1	1	1	1	0	1	1	0	1	0	1	1	1	1	1	0	1	0	1	1	1	1	1	1	1	1	1	0	1	1	0	1	0	1	1
Ind-024	EA	ET2	222	170	326	208	164	174	221	245	222	242	1	0	1	1	1	1	0	1	1	0	1	0	1	1	1	1	1	0	1	0	1	1	1	1	1	1	1	1	1	0	1	1	0	1	0	1	1
Ind-025	EA	ET2	222	170	326	208	164	170	221	245	222	238	1	0	1	1	1	1	0	1	1	0	0	0	1	1	1	1	1	1	1	0	1	1	1	1	1	1	1	1	1	0	1	1	0	1	0	1	1
Ind-026	EA	ET2	222	170	326	212	152	166	221	245	220	242	1	0	1	1	1	1	0	1	1	1	0	0	1	1	1	1	1	1	1	0	1	1	1	1	1	1	1	1	1	0	1	1	0	1	0	1	1
Ind-027	EA	ET2	222	170	326	208	164	174	221	245	220	242	1	0	0	1	1	1	1	1	1	1	0	1	1	1	1	1	1	1	1	0	1	1	1	1	1	1	1	1	1	0	0	0	0	1	0	1	1
Ind-028	EA	ET2	222	170	326	208	164	174	221	245	220	242	1	0	1	1	1	1	1	1	1	0	0	0	1	1	1	1	1	0	1	0	1	1	1	1	1	1	1	1	1	0	0	1	0	1	0	1	1
Ind-029	EB	ET2	222	170	326	208	164	170	221	241	222	242	1	0	1	1	1	1	0	1	1	0	0	1	1	1	1	1	1	0	1	0	1	1	1	1	1	1	1	1	1	0	1	1	0	1	0	1	1
Ind-030	EB	ET2	222	170	326	208	164	170	221	241	222	242	1	0	1	1	1	1	0	1	1	0	0	1	1	1	1	1	1	0	1	0	1	1	1	1	1	1	1	1	1	0	1	1	0	1	0	1	1
Ind-031	EB	ET2	222	170	326	208	164	170	221	241	222	246	1	0	1	1	1	1	0	1	1	0	0	1	1	1	1	1	1	0	1	0	1	1	1	1	1	1	1	1	1	0	0	1	0	1	0	1	1
Ind-032	EB	ET2	222	170	326	208	164	174	221	245	220	238	1	0	1	1	1	1	0	1	1	0	0	1	1	1	1	1	1	0	1	0	1	1	1	1	1	1	1	1	1	0	1	1	0	1	0	1	1
Ind-033	EB	ET2	222	170	326	208	164	170	221	241	220	250	1	0	0	1	0	1	0	1	1	1	0	1	1	1	1	1	1	0	1	0	1	1	1	1	1	1	1	1	1	0	1	1	0	1	0	1	1
Ind-034	EB	ET2	222	170	326	208	164	174	227	245	220	242	1	0	0	1	1	1	1	1	1	1	0	1	1	1	1	1	1	0	1	0	1	1	1	1	1	1	1	1	1	0	0	1	0	1	0	1	1
Ind-035	EB	ET2	222	170	326	208	164	174	221	241	220	242	1	0	1	1	1	1	1	1	1	1	0	1	1	1	1	1	1	0	1	0	1	1	1	1	1	1	1	1	1	0	1	1	0	1	0	1	1
Ind-036	EB	ET2	222	170	326	208	164	174	221	245	220	246	1	0	1	1	1	1	0	1	1	1	0	1	1	1	1	1	1	1	1	0	1	1	1	1	1	1	1	1	1	0	1	1	0	1	0	1	1
Ind-037	EB	ET2	222	170	326	208	164	174	221	237	220	242	1	0	1	1	1	1	0	1	1	1	0	0	1	1	1	1	1	0	1	0	1	1	1	1	1	1	1	1	1	0	1	1	0	1	0	1	1
Ind-038	EB	ET2	222	170	326	208	164	162	221	241	220	242	1	0	1	1	1	1	0	1	1	1	0	1	1	1	1	1	1	0	1	0	1	1	1	1	1	1	1	1	1	0	1	1	0	1	0	1	1
Ind-039	EF	ET3	222	170	306	176	184	162	205	281	230	280	1	0	1	1	1	0	1	1	1	0	0	1	1	1	1	1	1	0	1	1	1	1	0	1	0	1	1	1	1	0	1	1	1	1	0	1	1
Ind-040	EF	ET3	222	170	306	176	184	162	205	281	230	280	1	0	1	1	1	1	1	1	1	0	0	1	1	1	1	1	1	0	1	1	1	1	0	1	1	1	1	1	1	0	1	1	1	1	0	1	1
Ind-041	EF	ET3	222	170	306	176	184	162	205	281	230	280	1	0	1	1	1	0	0	1	1	0	0	1	1	1	1	1	1	1	1	1	1	1	0	1	1	1	1	1	1	0	1	1	1	1	0	1	1
Ind-042	EF	ET3	222	170	306	176	184	166	205	281	230	280	1	0	1	1	1	0	1	1	1	0	0	1	1	1	1	1	1	1	1	1	1	1	0	1	1	1	1	1	1	0	1	1	1	1	0	1	1
Ind-043	EF	ET3	222	170	306	176	184	162	205	281	230	280	1	0	1	1	1	0	1	1	1	0	0	1	1	1	1	1	1	0	1	1	1	1	0	1	1	1	1	1	1	0	1	1	1	1	0	1	1
Ind-044	EF	ET3	222	170	306	176	184	154	205	281	234	288	1	0	1	1	1	0	1	1	1	0	0	1	1	1	1	1	1	0	1	1	1	1	0	1	1	1	1	1	1	0	1	1	1	1	0	1	1
Ind-045	EF	ET3	222	170	306	176	184	154	205	281	234	288	1	0	1	1	1	0	1	1	1	0	0	1	1	1	1	1	1	0	1	1	1	1	0	1	1	1	1	1	1	0	1	1	1	1	0	1	1
Ind-046	EF	ET3	222	170	306	176	184	154	205	281	234	288	1	0	1	1	1	0	1	1	1	0	0	1	1	1	1	1	1	0	1	1	1	1	0	1	1	1	1	1	1	0	1	1	1	1	0	1	1
Ind-047	EF	ET3	222	170	306	176	184	154	205	281	234	288	1	0	1	1	1	0	1	1	1	0	0	1	1	1	1	1	1	0	1	1	1	1	0	1	1	1	1	1	1	0	1	1	1	1	0	1	1
Ind-048	EF	ET3	222	170	306	176	184	154	205	281	234	288	1	0	1	1	1	0	1	1	1	0	0	1	1	1	1	1	1	0	1	1	1	1	0	1	1	1	1	1	1	0	1	1	1	1	0	1	1
Ind-049	EF	ET3	222	170	306	176	184	162	205	281	230	280	1	0	1	1	1	1	1	1	1	0	0	1	1	1	1	1	1	0	1	1	1	1	0	1	1	1	1	1	1	0	1	1	1	1	0	1	1
Ind-050	EF	ET3	222	170	306	176	184	162	205	281	230	280	1	0	1	1	1	1	1	1	1	0	0	1	1	1	1	1	1	0	1	1	1	1	0	1	1	1	1	1	1	0	1	1	1	1	0	1	1
Ind-051	EF	ET3	222	170	306	176	184	162	205	281	230	280	1	0	1	1	1	1	1	1	1	0	0	1	1	1	1	1	1	0	1	1	1	1	0	1	1	1	1	1	1	0	1	1	1	1	0	1	1
Ind-052	EE	ET3	222	170	306	176	184	162	205	281	230	280	1	0	1	1	1	1	1	1	1	0	0	1	1	1	1	1	1	0	1	1	1	1	0	1	0	1	1	1	1	0	1	1	1	1	0	1	1
Ind-053	EE	ET3	222	170	306	176	188	162	205	281	230	280	1	0	1	1	1	1	1	1	1	0	0	1	1	1	1	1	1	0	1	1	1	1	0	1	1	1	1	1	1	0	1	1	1	1	0	1	1
Ind-054	EE	ET3	222	170	306	176	184	162	205	281	230	280	1	0	1	1	1	0	1	1	1	0	0	1	1	1	1	1	1	0	1	1	1	1	0	1	1	1	1	1	1	0	1	1	1	1	0	1	1
Ind-055	EE	ET3	222	170	306	176	184	162	205	281	222	280	1	0	1	1	1	0	1	1	1	0	0	1	1	1	1	1	1	0	1	1	1	1	0	1	1	1	1	1	1	0	1	1	1	1	0	1	1
Ind-056	EE	ET3	222	170	306	176	188	162	205	281	230	280	1	0	1	1	1	0	1	1	1	0	0	1	1	1	1	1	1	0	1	1	1	1	0	1	1	1	1	1	1	0	1	1	1	1	0	1	1
Ind-057	EE	ET3	222	170	306	176	188	162	205	281	230	280	1	0	1	1	1	0	1	1	1	0	0	1	1	1	1	1	1	0	1	1	1	1	0	1	1	1	1	1	1	0	1	1	1	1	0	1	1
Ind-058	EE	ET3	222	170	306	176	184	162	205	281	230	280	1	0	1	1	1	0	1	1	1	0	0	1	1	1	1	1	1	0	1	1	1	1	0	1	1	1	1	1	1	0	1	1	1	1	0	1	1
Ind-059	EE	ET3	222	170	306	176	184	162	205	281	230	280	1	0	1	1	1	1	1	1	1	0	0	1	1	1	1	1	1	0	1	1	1	1	0	1	1	1	1	1	1	0	1	1	1	1	0	1	1
Ind-060	EE	ET3	222	170	306	176	184	162	205	281	230	280	1	0	1	1	1	0	1	1	1	0	0	1	1	1	1	1	1	0	1	1	1	1	0	1	1	1	1	1	1	0	1	1	1	1	0	1	1
Ind-061	EE	ET3	222	170	306	176	184	166	205	281	230	280	1	0	1	1	1	0	1	1	1	0	0	1	1	1	1	1	1	0	1	1	1	1	0	1	1	1	1	1	1	0	1	1	1	1	0	1	1
Ind-062	EE	ET3	222	170	306	176	184	166	205	281	230	284	1	0	1	1	1	1	1	1	1	0	0	1	1	1	1	1	1	0	1	1	1	1	0	1	1	1	1	1	1	0	1	1	1	1	0	1	1
Ind-063	EE	ET3	222	170	306	176	184	166	205	281	230	280	1	0	1	1	1	0	1	1	1	0	0	1	1	1	1	1	1	0	1	1	1	1	0	1	1	1	1	1	1	0	1	1	1	1	0	1	1
Ind-064	EE	ET3	222	170	306	176	184	166	205	281	230	280	1	0	1	1	1	0	1	1	1	0	0	1	1	1	1	1	1	0	1	1	1	1	0	1	1	1	1	1	1	0	1	1	1	1	0	1	1
Ind-065	EE	ET3	222	170	306	176	188	166	205	281	230	280	1	0	1	1	1	0	1	1	1	0	0	1	1	1	1	1	1	0	1	1	1	1	0	1	1	1	1	1	1	0	1	1	1	1	0	1	1
Ind-066	EE	ET3	222	170	306	176	188	162	205	281	230	280	1	0	1	1	1	0	1	1	1	0	0	1	1	1	1	1	1	0	1	1	1	1	0	1	1	1	1	1	1	0	1	1	1	1	0	1	1
Ind-067	EE	ET3	222	170	306	176	184	162	205	281	230	280	1	0	1	1	1	0	1	1	1	0	0	1	1	1	1	1	1	0	1	1	1	1	0	1	1	1	1	1	1	0	1	1	1	1	0	1	1
Ind-068	EE	ET3	222	170	306	176	184	162	205	281	230	284	1	0	1	1	1	1	1	1	1	0	0	1	1	1	1	1	1	0	1	1	1	1	0	1	1	1	1	1	1	0	1	1	1	1	0	1	1
Ind-069	EE	ET3	222	170	306	176	188	162	211	281	230	280	1	0	1	1	1	0	1	1	1	0	0	1	1	1	1	1	1	0	1	1	1	1	0	1	1	1	1	1	1	0	1	1	1	1	0	1	1
Ind-070	EE	ET3	222	170	306	176	184	162	205	281	230	280	1	0	1	1	1	0	1	1	1	0	0	1	1	1	1	1	1	0	1	1	1	1	0	1	1	1	1	1	1	0	1	1	1	1	0	1	1
Ind-071	EE	ET3	222	170	306	176	188	162	205	281	230	280	1	0	1	1	1	1	1	1	1	0	0	1	1	1	1	1	1	0	1	1	1	1	0	1	1	1	1	1	1	0	1	1	1	1	0	1	1
Ind-072	EE	ET3	222	170	306	176	184	162	205	281	230	280	1	0	1	1	1	0	1	1	1	0	0	1	1	1	1	1	1	0	1	1	1	1	0	1	1	1	1	1	1	0	1	1	1	1	0	1	1
Ind-073	EE	ET3	222	170	306	176	184	162	205	281	230	280	1	0	1	1	1	0	1	1	1	0	0	1	1	1	1	1	1	0	1	1	1	1	0	1	1	1	1	1	1	0	1	1	1	1	0	1	1
Ind-074	EE	ET3	222	170	306	176	184	162	205	281	230	280	1	0	1	1	1	0	1	1	1	0	0	1	1	1	1	1	1	0	1	1	1	1	0	1	1	1	1	1	1	0	1	1	1	1	0	1	1
Ind-075	EE	ET3	222	170	306	176	188	162	205	273	230	280	1	0	1	1	1	0	1	1	1	0	0	1	1	1	1	1	1	0	1	1	1	1	0	1	1	1	1	1	1	0	1	1	1	1	0	1	1
Ind-076	EE	ET3	222	170	306	176	184	162	205	281	230	280	1	0	1	1	1	0	1	1	1	0	0	1	1	1	1	1	1	0	1	1	1	1	0	1	1	1	1	1	1	0	1	1	1	1	0	1	1
Ind-077	EE	ET3	222	170	306	176	184	162	205	277	230	284	1	0	1	1	1	1	1	1	1	0	0	1	1	1	1	1	1	0	1	1	1	1	0	1	1	1	1	1	1	0	1	1	1	1	0	1	1
Ind-078	EE	ET3	222	170	306	176	184	162	205	281	230	280	1	0	1	1	1	0	1	1	1	0	0	1	1	1	1	1	1	0	1	1	1	1	0	1	1	1	1	1	1	0	1	1	1	1	0	1	1
Ind-079	EE	ET3	222	170	306	176	184	162	205	277	230	280	1	0	1	1	1	0	1	1	1	0	0	1	1	1	1	1	1	0	1	1	1	1	0	1	1	1	1	1	1	0	1	1	1	1	0	1	1
Ind-080	EE	ET3	222	170	306	176	184	162	205	277	230	280	1	0	1	1	1	1	1	1	1	0	0	1	1	1	1	1	1	0	1	1	1	1	0	1	1	1	1	1	1	0	1	1	1	1	0	1	1
Ind-081	EF	ET4	222	170	294	200	148	158	225	325	218	252	1	0	0	1	0	1	1	1	1	0	0	0	1	1	1	0	1	0	1	1	1	1	0	1	1	1	1	1	1	0	1	1	1	1	0	1	1
Ind-082	EF	ET4	222	170	294	200	148	158	225	325	218	256	1	0	0	1	0	1	1	1	1	0	0	0	1	1	1	0	1	0	1	1	1	1	0	1	1	1	1	1	1	0	1	1	1	1	0	1	1
Ind-083	EF	ET4	222	170	294	200	148	158	225	325	218	248	1	0	0	1	0	1	1	1	1	0	0	0	1	1	1	0	1	0	1	1	1	1	0	1	1	1	1	1	1	0	1	1	1	1	0	1	1
Ind-084	EF	ET4	222	170	294	200	148	158	225	325	218	256	1	0	0	1	0	1	1	1	1	0	0	0	1	1	1	0	1	0	1	1	1	1	0	1	1	1	1	1	1	0	1	1	1	1	0	1	1
Ind-085	EF	ET4	222	170	298	200	148	158	225	325	218	256	1	0	0	1	0	1	1	1	1	0	0	0	1	1	1	0	1	0	1	1	1	1	0	1	1	1	1	1	1	0	1	1	1	1	0	1	1
Ind-086	EF	ET4	222	170	298	200	148	158	225	325	218	256	1	0	0	1	0	1	1	1	1	0	0	0	1	1	1	0	1	0	1	1	1	1	0	1	1	1	1	1	1	0	1	1	1	1	0	1	1
Ind-087	EF	ET4	222	170	294	204	148	158	225	325	218	248	1	0	0	1	1	1	1	1	1	0	0	0	1	1	1	0	1	0	1	1	1	1	0	1	1	1	1	1	1	0	1	1	1	1	0	1	1
Ind-088	EF	ET4	222	170	294	204	148	166	225	325	218	256	1	0	0	1	0	1	1	1	1	0	0	0	1	1	1	0	1	0	1	1	1	1	0	1	1	1	1	1	1	0	1	1	1	1	0	1	1
Ind-089	EE	ET4	222	170	298	200	148	170	209	333	216	230	1	0	0	1	0	1	1	1	1	0	0	0	1	1	1	0	1	0	1	1	1	1	0	1	1	1	1	1	1	0	1	1	1	1	0	1	1
Ind-090	EE	ET4	222	170	298	200	148	166	209	333	216	238	1	0	0	1	1	1	1	1	1	0	0	0	1	1	1	0	1	0	1	1	1	1	0	1	1	1	1	1	1	0	1	1	1	1	0	1	1
Ind-091	EE	ET4	222	170	302	200	148	158	209	325	216	226	1	0	0	1	0	1	1	1	1	0	0	0	1	1	1	0	1	0	1	1	1	1	0	1	1	1	1	1	1	0	1	1	1	1	0	1	1
Ind-092	EE	ET4	222	170	298	200	148	170	209	329	216	230	1	0	0	1	1	1	1	1	1	0	0	0	1	1	1	0	1	0	1	1	1	1	0	1	1	1	1	1	1	0	1	1	1	1	0	1	1
Ind-093	EE	ET4	222	170	298	208	148	178	209	329	216	226	1	0	0	1	1	1	1	1	1	0	0	0	1	1	1	0	1	0	1	1	1	1	0	1	1	1	1	1	1	0	1	1	0	1	0	1	1
Ind-094	EE	ET4	222	170	298	200	148	170	209	333	216	230	1	0	0	1	0	1	1	1	1	0	0	0	1	1	1	0	1	0	1	1	1	1	0	1	1	1	1	1	1	0	1	1	1	1	0	1	1
Ind-095	EE	ET4	222	170	298	200	148	170	209	333	216	230	1	0	0	1	0	1	1	1	1	0	0	0	1	1	1	0	1	0	1	1	1	1	0	1	1	1	1	1	1	0	1	1	1	1	0	1	1
Ind-096	EE	ET4	222	170	298	200	148	178	209	325	216	226	1	0	0	1	1	1	1	1	1	0	0	0	1	1	1	0	1	0	1	1	1	1	0	1	1	1	1	1	1	0	1	1	1	1	0	1	1
Ind-097	EE	ET4	222	170	298	200	148	178	209	325	216	226	1	0	0	1	1	1	1	1	1	0	0	0	1	1	1	0	1	0	1	0	1	1	0	1	1	1	1	1	1	0	1	1	0	1	0	1	1
Ind-098	EE	ET4	222	170	294	200	148	158	225	325	218	256	1	0	0	1	1	1	1	1	1	0	0	0	1	1	1	0	1	0	1	1	1	1	0	1	1	1	1	1	1	0	1	1	0	1	0	1	1
Ind-099	LA	LR1	222	170	294	208	160	170	209	257	220	234	1	1	0	1	1	1	1	1	1	1	0	0	1	1	1	1	1	1	1	0	0	1	1	1	0	1	1	1	1	1	0	0	1	1	1	1	1
Ind-100	LA	LR1	222	170	294	208	160	170	209	257	220	234	1	1	0	1	1	1	1	1	1	1	0	0	1	1	1	1	1	1	1	0	0	1	1	1	1	1	1	1	1	1	0	0	1	1	1	1	1
Ind-101	LA	LR1	222	170	294	208	160	170	209	257	220	230	1	1	0	1	1	1	0	1	1	1	0	0	1	1	1	1	1	1	1	0	0	1	1	1	1	1	1	1	1	1	0	0	1	1	1	1	1
Ind-102	LA	LR1	222	170	294	208	160	170	209	257	220	230	1	1	0	1	1	1	0	1	1	1	0	0	1	1	1	1	1	1	1	0	0	1	1	1	1	1	1	1	1	1	0	0	1	1	1	1	1
Ind-103	LA	LR1	222	170	294	208	160	170	209	257	220	234	1	1	0	1	1	0	0	1	1	1	0	0	1	1	1	1	1	1	1	0	0	1	1	1	1	1	1	1	1	1	0	0	1	1	1	1	1
Ind-104	LA	LR1	222	170	294	208	160	170	209	257	220	230	1	1	0	1	1	1	1	1	1	1	0	0	1	1	1	1	1	1	1	0	0	1	1	1	1	1	1	1	1	1	0	0	1	1	1	1	1
Ind-105	LA	LR1	222	170	294	208	160	170	209	257	220	234	1	1	0	1	1	1	1	1	1	1	0	0	1	1	1	1	1	1	1	0	0	1	1	1	1	1	1	1	1	1	0	0	1	1	1	1	1
Ind-106	LA	LR1	222	170	294	208	160	170	209	257	220	230	1	1	0	1	1	1	1	1	1	1	0	0	1	1	1	1	1	1	1	0	0	1	1	1	1	1	1	1	1	1	0	0	1	1	1	1	1
Ind-107	LA	LR1	222	170	298	208	160	170	209	257	220	234	1	1	0	1	1	0	1	1	1	1	0	0	1	1	1	1	1	1	1	0	0	1	1	1	1	1	1	1	1	1	0	0	1	1	1	1	1
Ind-108	LA	LR1	222	170	294	208	160	170	209	257	220	230	1	1	0	1	1	0	0	1	1	1	0	0	1	1	1	1	1	1	1	0	0	1	1	1	0	1	1	1	1	1	0	0	1	1	1	1	1
Ind-109	LB	LR1	222	170	298	208	160	170	213	245	220	234	1	1	0	1	1	1	1	1	1	1	1	1	1	1	1	1	1	0	1	0	0	1	1	1	1	1	1	1	1	1	0	0	1	1	1	1	1
Ind-110	LB	LR1	222	170	298	208	160	170	209	245	220	234	1	1	0	1	1	1	1	1	1	1	1	1	1	1	1	1	1	0	1	0	0	1	1	1	1	1	1	1	1	1	0	0	1	1	1	1	1
Ind-111	LB	LR1	222	170	298	208	160	170	209	245	220	234	1	1	0	1	1	1	1	1	1	1	1	1	1	1	1	1	1	0	1	0	0	1	1	1	0	1	1	1	1	1	0	0	1	1	1	1	1
Ind-112	LB	LR1	222	170	298	208	160	170	209	245	220	234	1	1	0	1	1	1	1	1	1	1	1	1	1	1	1	1	1	0	1	0	0	1	1	1	1	1	1	1	1	1	0	0	1	1	1	1	1
Ind-113	LB	LR1	222	170	298	208	160	170	209	245	220	234	1	1	0	1	1	1	1	1	1	1	1	1	1	1	1	1	1	0	1	0	0	1	1	1	0	1	1	1	1	1	0	0	1	1	1	1	1
Ind-114	LB	LR1	222	170	298	208	160	170	209	245	220	234	1	1	0	1	1	1	1	1	1	1	1	1	1	1	1	1	1	0	1	0	0	1	1	1	0	1	1	1	1	1	0	0	1	1	1	1	1
Ind-115	LB	LR1	222	170	298	208	160	170	209	247	220	234	1	1	0	1	1	1	1	1	1	1	1	1	1	1	1	1	1	0	1	0	0	1	1	1	1	1	1	1	1	1	0	0	1	1	1	1	1
Ind-116	LB	LR1	222	170	298	208	160	170	209	245	220	234	1	1	0	1	1	1	1	1	1	1	1	1	1	1	1	1	1	0	1	0	0	1	1	1	0	1	1	1	1	1	0	0	1	1	1	1	1
Ind-117	LB	LR1	222	170	298	208	160	170	209	245	220	234	1	1	0	1	1	1	1	1	1	1	1	1	1	1	1	1	1	0	1	0	0	1	1	1	0	1	1	1	1	1	0	0	1	1	1	1	1
Ind-118	LB	LR1	222	170	298	208	160	170	209	245	220	234	1	1	0	1	1	1	1	1	1	1	1	1	1	1	1	1	1	0	1	0	0	1	1	1	0	1	1	1	1	1	0	0	1	1	1	1	1
Ind-119	LB	LR1	222	170	298	208	160	170	209	245	220	234	1	1	1	1	1	1	1	1	1	1	1	1	1	1	1	1	1	0	1	0	0	1	1	1	0	1	1	1	1	1	0	0	1	1	1	1	1
Ind-120	LB	LR1	222	170	298	208	160	170	209	245	220	234	1	1	0	1	1	1	1	1	1	1	1	1	1	1	1	1	1	0	1	0	0	1	1	1	1	1	1	1	1	1	0	0	1	1	1	1	1
Ind-121	LB	LR1	222	170	298	208	160	170	209	245	220	234	1	1	0	1	1	1	1	1	1	1	1	1	1	1	1	1	1	0	1	0	0	1	1	1	1	1	1	1	1	1	0	0	1	1	1	1	1
Ind-122	LB	LR1	222	170	298	208	160	170	209	245	220	234	1	1	0	1	1	1	1	1	1	1	1	1	1	1	1	1	1	0	1	0	0	1	1	1	0	1	1	1	1	1	0	0	1	1	1	1	1
Ind-123	LB	LR1	222	170	298	208	160	170	209	245	220	234	1	1	0	1	1	1	1	1	1	1	1	1	1	1	1	1	1	0	1	0	0	1	1	1	1	1	1	1	1	1	0	0	1	1	1	1	1
Ind-124	LB	LR1	222	170	298	208	160	170	209	245	220	234	1	1	0	1	1	1	1	1	1	1	1	1	1	1	1	1	1	0	1	0	0	1	1	1	1	1	1	1	1	1	0	0	1	1	1	1	1
Ind-125	LB	LR1	222	170	298	208	160	170	209	245	220	234	1	1	0	1	1	1	1	1	1	1	1	1	1	1	1	1	1	0	1	0	0	1	1	1	0	1	1	1	1	1	0	0	1	1	1	1	1
Ind-126	LB	LR1	222	170	298	208	160	170	209	245	220	234	1	1	0	1	1	1	1	1	1	1	1	1	1	1	1	1	1	0	1	0	0	1	1	1	0	1	1	1	1	1	0	0	1	1	1	1	1
Ind-127	LB	LR1	222	170	298	208	160	170	209	245	220	234	1	1	0	1	1	1	1	1	1	1	1	1	1	1	1	1	1	0	1	0	0	1	1	1	1	1	1	1	1	1	0	0	1	1	1	1	1
Ind-128	LB	LR1	222	170	298	208	160	170	209	245	220	234	1	1	0	1	1	1	1	1	1	1	1	1	1	1	1	1	1	0	1	0	0	1	1	1	1	1	1	1	1	1	0	0	1	1	1	1	1
Ind-129	LB	LR1	222	170	298	208	160	170	209	247	220	234	1	1	1	1	1	1	1	1	1	1	1	1	1	1	1	1	1	0	1	0	0	1	1	1	1	1	1	1	1	1	0	0	1	1	1	1	1
Ind-130	LB	LR1	222	170	298	208	160	170	209	245	220	234	1	1	0	1	1	1	1	1	1	1	1	1	1	1	1	1	1	0	1	0	0	1	1	1	1	1	1	1	1	1	0	0	1	1	1	1	1
Ind-131	LB	LR1	222	170	298	208	160	170	209	245	220	234	1	1	0	1	1	1	1	1	1	1	1	1	1	1	1	1	1	0	1	0	0	1	1	1	1	1	1	1	1	1	0	0	1	1	1	1	1
Ind-132	LB	LR1	222	170	298	208	160	170	209	245	220	234	1	1	0	1	1	1	1	1	1	1	1	1	1	1	1	1	1	0	1	0	0	1	1	1	1	1	1	1	1	1	0	0	1	1	1	1	1
Ind-133	LB	LR1	222	170	298	208	160	170	209	245	220	234	1	1	0	1	1	1	1	1	1	1	1	1	1	1	1	1	1	0	1	0	0	1	1	1	0	1	1	1	1	1	0	0	1	1	1	1	1
Ind-134	LB	LR1	222	170	298	208	160	170	209	245	220	234	1	1	0	1	1	1	1	1	1	1	1	1	1	1	1	1	1	0	1	0	0	1	1	1	0	1	1	1	1	1	0	0	1	1	1	1	1
Ind-135	LB	LR1	222	170	298	208	160	170	209	245	220	234	1	1	0	1	1	1	1	1	1	1	1	1	1	1	1	1	1	0	1	0	0	1	1	1	0	1	1	1	1	1	0	0	1	1	1	1	1
Ind-136	LB	LR1	222	170	298	208	160	170	209	245	220	234	1	1	0	1	1	1	1	1	1	1	1	1	1	1	1	1	1	0	1	0	0	1	1	1	0	1	1	1	1	1	0	0	1	1	1	1	1
Ind-137	LB	LR1	222	170	298	208	160	170	209	245	220	234	1	1	0	1	1	1	1	1	1	1	1	1	1	1	1	1	1	0	1	0	0	1	1	1	0	1	1	1	1	1	0	0	1	1	1	1	1
Ind-138	LB	LR1	222	170	298	208	160	170	209	245	220	230	1	1	0	1	1	1	1	1	1	1	1	1	1	1	1	1	1	0	1	0	0	1	1	1	0	1	1	1	1	1	0	0	1	1	1	1	1
Ind-139	LC	LR1	222	170	298	208	160	166	209	249	220	234	0	1	0	1	1	1	1	1	1	1	1	1	1	1	1	1	1	0	1	0	0	1	1	1	0	1	1	1	1	1	0	0	1	1	1	1	1
Ind-140	LC	LR1	222	170	298	208	160	178	209	245	220	234	0	1	0	1	1	1	1	1	1	1	1	1	1	1	1	1	1	0	1	0	0	1	1	1	0	1	1	1	1	1	0	0	1	1	1	1	1
Ind-141	LC	LR1	222	170	298	208	160	174	209	249	220	234	1	1	0	1	1	1	1	1	1	1	1	1	1	1	1	1	1	0	1	0	0	1	1	1	0	1	1	1	1	1	0	0	1	1	1	1	1
Ind-142	LC	LR1	222	170	298	208	160	174	209	249	220	234	0	1	0	1	1	1	1	1	1	1	1	1	1	1	1	1	1	0	1	0	0	1	1	1	0	1	1	1	1	1	0	0	1	1	1	1	1
Ind-143	LC	LR1	222	170	298	212	160	174	209	245	220	234	1	1	0	1	1	1	1	1	1	1	1	1	1	1	1	1	1	0	1	0	0	1	1	1	0	1	1	1	1	0	0	0	1	1	1	1	1
Ind-144	LC	LR1	222	170	298	208	160	174	209	245	220	230	1	1	0	1	1	1	1	1	1	1	1	1	1	1	1	1	1	0	1	0	0	1	1	1	0	1	1	1	1	0	0	0	1	1	1	1	1
Ind-145	LC	LR1	222	170	298	208	160	174	209	245	220	234	1	1	0	1	1	1	1	1	1	1	1	1	1	1	1	1	1	0	1	0	0	1	1	1	0	1	1	1	1	0	0	0	1	1	1	1	1
Ind-146	LC	LR1	222	170	298	208	160	174	209	245	220	234	1	1	0	1	1	1	1	1	1	1	1	1	1	1	1	1	1	0	1	0	0	1	1	1	0	1	1	1	1	1	0	0	1	1	1	1	1
Ind-147	LC	LR1	222	170	298	212	160	174	209	245	220	238	0	1	0	1	1	1	1	1	1	1	1	1	1	1	1	1	1	0	1	0	0	1	1	1	0	1	1	1	1	0	0	0	1	1	1	1	1
Ind-148	LC	LR1	222	170	298	208	160	174	209	245	220	234	0	1	0	1	1	1	1	1	1	1	1	1	1	1	1	1	1	0	1	0	0	1	1	1	0	1	1	1	1	1	0	0	1	1	1	1	1
Ind-149	LD	LR1	222	170	298	208	160	170	209	253	220	234	0	1	0	1	1	1	1	1	1	1	1	1	1	1	1	1	1	1	1	1	0	1	1	1	0	1	1	1	1	1	0	0	1	1	1	1	1
Ind-150	LD	LR1	222	170	298	208	160	170	209	253	220	234	0	1	0	1	1	1	1	1	1	1	1	1	1	1	1	1	1	1	1	1	0	1	1	1	0	1	1	1	1	1	0	0	1	1	1	1	1
Ind-151	LD	LR1	222	170	298	208	160	170	209	257	220	234	0	1	0	1	1	1	1	1	1	1	1	1	1	1	1	1	1	1	1	1	0	1	1	1	0	1	1	1	1	1	0	0	1	1	1	1	1
Ind-152	LD	LR1	222	170	298	208	160	170	209	253	220	234	0	1	0	1	1	1	1	1	1	1	1	1	1	1	1	1	1	1	1	1	0	1	1	1	0	1	1	1	1	1	0	0	1	1	1	1	1
Ind-153	LD	LR1	222	170	298	208	160	170	209	253	220	234	0	1	0	1	1	1	1	1	1	1	1	1	1	1	1	1	1	1	1	1	0	1	1	1	0	1	1	1	1	1	0	0	1	1	1	1	1
Ind-154	LD	LR1	222	170	298	208	160	170	209	253	220	234	0	1	0	1	1	1	1	1	1	1	1	1	1	1	1	1	1	1	1	1	0	1	1	1	0	1	1	1	1	1	0	0	1	1	1	1	1
Ind-155	LD	LR1	222	170	298	208	160	170	209	257	222	234	0	1	0	1	1	1	1	1	1	1	1	1	1	1	1	1	1	1	1	1	0	1	1	1	0	1	1	1	1	1	0	0	1	1	1	1	1
Ind-156	LD	LR1	222	170	298	208	160	170	209	253	220	234	0	1	0	1	1	1	1	1	1	1	1	1	1	1	1	1	1	1	1	1	0	1	1	1	0	1	1	1	1	1	0	0	1	1	1	1	1
Ind-157	CG	ET2	222	170	326	208	164	170	221	241	222	244	1	0	1	1	1	1	0	1	1	1	0	0	1	1	1	1	1	1	1	0	1	1	1	1	1	1	1	1	1	0	1	1	0	1	0	1	1
Ind-158	CG	ET2	222	170	326	208	164	174	221	245	222	244	1	0	1	1	1	1	0	1	1	1	1	1	1	1	1	1	1	1	1	0	1	1	1	1	1	1	1	1	1	0	1	1	0	1	0	1	1
Ind-159	CG	ET2	222	170	326	208	168	174	221	245	222	244	1	0	1	1	1	1	0	1	1	1	1	1	1	1	1	1	1	1	1	0	1	1	1	1	1	1	1	1	1	0	1	1	0	1	0	1	1
Ind-160	CG	ET2	222	170	326	208	164	170	221	241	222	244	1	0	1	1	1	1	0	1	1	1	1	1	1	1	1	1	1	1	1	0	1	1	1	1	1	1	1	1	1	0	1	1	0	1	0	1	1
Ind-161	CG	ET2	222	170	326	208	164	174	221	245	222	244	1	0	1	1	1	1	0	1	1	1	0	1	1	1	1	1	1	1	1	0	1	1	1	1	1	1	1	1	1	0	1	1	0	1	0	1	1
Ind-162	CG	ET2	222	170	326	208	164	174	221	245	222	244	1	0	1	1	1	1	0	1	1	1	1	0	1	1	1	1	1	1	1	0	1	1	1	1	1	1	1	1	1	0	1	1	1	1	0	1	1
Ind-163	CG	ET2	222	170	326	208	164	170	221	241	222	248	1	0	1	1	1	1	0	1	1	1	0	1	1	1	1	1	1	1	1	0	1	1	1	1	1	1	1	1	1	0	1	1	0	1	0	1	1
Ind-164	CG	ET2	222	170	326	208	164	174	221	249	224	244	1	0	1	1	1	1	0	1	1	1	0	0	1	1	1	1	1	1	1	0	1	1	1	1	1	1	1	1	1	0	1	1	0	1	0	1	1
Ind-165	CG	ET2	222	170	326	208	164	174	221	245	222	244	1	0	1	1	1	1	0	1	1	1	1	1	1	1	1	1	1	1	1	0	1	1	1	1	1	1	1	1	1	0	1	1	1	1	0	1	1
Ind-166	CG	ET2	222	170	326	208	164	174	221	245	222	244	1	0	1	1	1	1	0	1	1	1	1	1	1	1	1	1	1	1	1	0	1	1	1	1	1	1	1	1	1	0	1	1	0	1	0	1	1
Ind-167	CG	LR1	222	170	298	208	160	170	213	257	220	234	1	1	0	1	1	1	1	1	1	1	1	1	1	1	1	1	1	1	1	0	0	1	1	1	0	1	1	1	1	1	0	0	1	1	1	1	1
Ind-168	CG	LR1	222	170	298	208	160	170	209	253	220	234	1	1	0	1	1	1	1	1	1	1	1	1	1	1	1	1	1	1	1	0	0	1	1	1	0	1	1	1	1	1	0	0	1	1	1	1	1
Ind-169	CG	LR1	222	170	298	208	160	170	213	257	220	234	1	1	0	1	1	1	1	1	1	1	1	1	1	1	1	1	1	1	1	0	0	1	1	1	0	1	1	1	1	1	0	0	1	1	1	1	1
Ind-170	CG	LR1	222	170	298	208	160	170	209	253	220	234	1	1	0	1	1	1	1	1	1	1	1	1	1	1	1	1	1	1	1	0	0	1	1	1	0	1	1	1	1	1	0	0	1	1	1	1	1
Ind-171	CG	LR1	222	170	298	208	160	170	209	253	220	234	1	1	0	1	1	1	1	1	1	1	1	1	1	1	1	1	1	1	1	0	0	1	1	1	0	1	1	1	1	1	0	0	1	1	1	1	1
Ind-172	CG	LR1	222	170	298	208	160	170	209	253	220	234	1	1	0	1	1	1	1	1	1	1	1	1	1	1	1	1	1	1	1	0	0	1	1	1	0	1	1	1	1	1	0	0	1	1	1	1	1
Ind-173	CG	LR1	222	170	298	208	160	170	209	253	220	234	1	1	0	1	1	1	1	1	1	1	1	1	1	1	1	1	1	1	1	0	0	1	1	1	0	1	1	1	1	1	0	0	1	1	1	1	1
Ind-174	CG	LR1	222	170	298	208	160	170	209	253	220	234	1	1	0	1	1	1	1	1	1	1	1	1	1	1	1	1	1	1	1	0	0	1	1	1	0	1	1	1	1	1	0	0	1	1	1	1	1
Ind-175	CG	LR1	222	170	298	208	160	178	209	253	220	234	1	1	0	1	1	1	1	1	1	1	1	1	1	1	1	1	1	1	1	0	0	1	1	1	0	1	1	1	1	1	0	0	1	1	1	1	1
Ind-176	CG	LR1	222	170	298	208	160	170	209	253	220	234	1	1	0	1	1	1	1	1	1	1	1	1	1	1	1	1	1	1	1	0	0	1	1	1	0	1	1	1	1	1	0	0	1	1	1	1	1
[truncated: 76 more columns]
